# Supplementary material for: Synthesis of Soluble High Molar Mass Poly(Phenylene Methylene)-Based Polymers
Source: Polymers (Basel). 2024 Apr 2;16(7):967. doi: 10.3390/polym16070967 (PMC11014094; doi:10.3390/polym16070967)
Supplement: Supplementary file 1 [file polymers-16-00967-s001.zip]

Archive with 1 entries (1 files):
- polymers-2931622-supplementary.pdf
